# Supplementary material for: Triglyceride–Glucose-Based Anthropometric Indices for Predicting Incident Cardiovascular Disease: Relative Fat Mass (RFM) as a Robust Indicator
Source: Nutrients. 2025 Jul 3;17(13):2212. doi: 10.3390/nu17132212 (PMC12252133; doi:10.3390/nu17132212)
Supplement: Supplementary file 1 [file nutrients-17-02212-s001.zip]

Archive with 21 entries (21 files):
- Figure S10.pdf
- Figure S11.pdf
- Figure S12.pdf
- Supplementary Caption.pdf
- Table S1.pdf
- Table S2.pdf
- Table S3.pdf
- Table S4.pdf
- Table S5.pdf
- Table S6.pdf
- Table S7.pdf
- Table S8.pdf
- Figure S1.pdf
- Figure S2.pdf
- Figure S3.pdf
- Figure S4.pdf
- Figure S5.pdf
- Figure S6.pdf
- Figure S7.pdf
- Figure S8.pdf
- Figure S9.pdf
